# Supplementary material for: Single-Cell RNA-Sequencing Reveals Epithelial Cell Signature of Multiple Subtypes in Chemically Induced Acute Lung Injury
Source: Int J Mol Sci. 2022 Dec 23;24(1):277. doi: 10.3390/ijms24010277 (PMC9820093; doi:10.3390/ijms24010277)
Supplement: Supplementary file 1 [file ijms-24-00277-s001.zip]

Archive with 1 entries (1 files):
- ijms-1972690-supplementary.pdf
